# Supplementary material for: Plasma Proteomic Signatures of Glucose Metabolism Disturbances and Early Diabetes
Source: Int J Mol Sci. 2026 Apr 26;27(9):3844. doi: 10.3390/ijms27093844 (PMC13163269; doi:10.3390/ijms27093844)
Supplement: Supplementary file 1 [file ijms-27-03844-s001.zip]

Archive with 1 entries (1 files):
- ijms-4196175-supplementary.pdf
